# Supplementary material for: Variation in Phytochemical, Antioxidant and Volatile Composition of Pomelo Fruit (Citrus grandis (L.) Osbeck) during Seasonal Growth and Development
Source: Plants (Basel). 2021 Sep 17;10(9):1941. doi: 10.3390/plants10091941 (PMC8467822; doi:10.3390/plants10091941)
Supplement: Supplementary file 1 [file plants-10-01941-s001.zip]

Archive with 1 entries (1 files):
- plants-1357440-Supplementary.pdf
